# Supplementary material for: Albumin Nanoparticles Harness Activated Neutrophils to Cross Vascular Barriers for Targeted Subcutaneous and Orthotopic Colon Cancer Therapy
Source: J Funct Biomater. 2026 Jan 10;17(1):36. doi: 10.3390/jfb17010036 (PMC12842495; doi:10.3390/jfb17010036)
Supplement: Supplementary file 1 [file jfb-17-00036-s001.zip]

Archive with 1 entries (1 files):
- jfb-4060090-supplementary.pdf
